# Supplementary material for: Characterization of Two Complete Mitochondrial Genomes of Atkinsoniella (Hemiptera: Cicadellidae: Cicadellinae) and the Phylogenetic Implications
Source: Insects. 2021 Apr 11;12(4):338. doi: 10.3390/insects12040338 (PMC8070250; doi:10.3390/insects12040338)
Supplement: Supplementary file 1 [file insects-12-00338-s001.zip]

Archive with 9 entries (8 files):
- Supplementary Materials/
- Supplementary Materials/new version Figure S1.tif
- Supplementary Materials/new version Figure S2.tif
- Supplementary Materials/new version Figure S3 .tif
- Supplementary Materials/new version Figure S4.tif
- Supplementary Materials/new version Figure S5.tif
- Supplementary Materials/new version Table S1.docx
- Supplementary Materials/new version Table S2.docx
- Supplementary Materials/new version Table S3.docx
